# Supplementary material for: Social Interaction with an “Unidentified Moving Object” Elicits A-Not-B Error in Domestic Dogs
Source: PLoS One. 2016 Apr 13;11(4):e0151600. doi: 10.1371/journal.pone.0151600 (PMC4830451; doi:10.1371/journal.pone.0151600)
Supplement: S2 Table — (XLSX) [file pone.0151600.s002.xlsx]

## Sheet: glmm
subject_ID	condition	trial	choice	look_partner_dur	touch_partner	latency_choice			Condition	1	Human
1	1	1	1	0	0	1.8				2	Social UMO
2	1	1	1	0	0	1.8				3	Non-social UMO
3	1	1	1	0	0	1.6
4	1	1	1	0	0	2
5	1	1	1	0	0	1.6
6	1	1	1	0	0	3.2
7	1	1	1	0	0	1
8	1	1	1	0	0	2
9	1	1	1	0	0	1.6
10	1	1	1	0	0	2
11	1	1	1	0	0	2.8
12	1	1	1	0	0	1.8
13	1	1	1	0
14	1	1	1	0	0	1.4
15	1	1	1	0	0	6.2
16	1	1	1	0	0	5.8
1	1	2	1	0	0	1.4
2	1	2	1	0	0	1.4
3	1	2	1	0	0	1.8
4	1	2	1	0	0	2
5	1	2	1	0	0	1.8
6	1	2	1	0	0	4
7	1	2	1	0	0	0.8
8	1	2	1	0	0	1
9	1	2	1	0	0	2
10	1	2	1	0	0	2.2
11	1	2	1	0	0	1.6
12	1	2	1	0	0	1.8
13	1	2	1	0
14	1	2	1	0	0	1.6
15	1	2	1	0	0	2
16	1	2	1	0	0	4.8
1	1	3	0	0	0	1.4
2	1	3	1	0	0	1.4
3	1	3	0	0	0	2.6
4	1	3	0	0	0	4
5	1	3	0	0	0	1.6
6	1	3	1	0	0	2.6
7	1	3	0	0	0	1
8	1	3	0	0	0	1.2
9	1	3	0	0	0	1.4
10	1	3	0	0	0	2.6
11	1	3	1	0	0	2.6
12	1	3	0	0	0	2
13	1	3	0	0
14	1	3	0	0	0	1.2
15	1	3	0	0	0	1.6
16	1	3	0	0	0	4.8
1	1	4	0	0	0	1.2
2	1	4	0	0	0	1.2
3	1	4	1	0	0	9.8
4	1	4	0	0	0	7
5	1	4	0	0	0	2.2
6	1	4	1	0	0	2.8
7	1	4	1	0	0	0.8
8	1	4	1	0	0	1.6
9	1	4	1	0	0	1.8
10	1	4	0	0	0	2.2
11	1	4	1	0	0	2.8
12	1	4	0	0	0	1.4
13	1	4	0	0
14	1	4	1	0	0	2.2
15	1	4	1	0	0	1.6
16	1	4	0	0	0	6.6
1	1	5	1	0	0	2.6
2	1	5	1	0	0	2.6
3	1	5	1	0	0	1.8
4	1	5	1	0	0	2.4
5	1	5	1	0	0	1.8
6	1	5	0	0	0	6.6
7	1	5	1	0	0	0.6
8	1	5	1	0	0	1.2
9	1	5	1	0	0	2.2
10	1	5	1	0	0	2.4
11	1	5	1	0	0	2.8
12	1	5	1	0	0	1.8
13	1	5	1	0
14	1	5	1	0	0	2
15	1	5	1	0	0	2.2
16	1	5	1	0	0	6
17	2	1	1	7.8	3	38
18	2	1	1	23.4	18.2	30
20	2	1	1	0	0	1.6
21	2	1	1	4	2.8	7
22	2	1	1	13.4	12.2	18.2
23	2	1	1	0	0	1.8
24	2	1	1	0	0	1.4
25	2	1	1	0	0	7.6
26	2	1	1	0.6	0	2.4
27	2	1	1	5.6	4.8	7
28	2	1	0	3.6	3.8	6.6
29	2	1	1	1.8	0.8	4.4
30	2	1	1	0	0	3.6
31	2	1	1	0	0	2.4
32	2	1	1	0	0	1.8
17	2	2	1	1.6	1.2	4
18	2	2	1	10	9	13.4
20	2	2	1	0	0	1.4
21	2	2	1	4	3.8	7
22	2	2	1	10.8	11	13.4
23	2	2	1	0	0	1.8
24	2	2	0	7	6	11.2
25	2	2	1	0	0	2.6
26	2	2	1	0	0	3.2
27	2	2	0	18.2	15.8	21.6
28	2	2	1	0	0	3.2
29	2	2	1	0	0	2.8
30	2	2	1	0	0	4.2
31	2	2	1	0	0	1.8
32	2	2	1	1.6	0	3.6
17	2	3	0	0	0	11.6
18	2	3	1	0	0	2.2
20	2	3	0	2.2	2.4	4
21	2	3	0	8.4	7.6	17.2
22	2	3	1	8.4	7.8	10.6
23	2	3	0	0	0	2.2
24	2	3	1	8.2	7.8	11.8
25	2	3	0	0	0	1.4
26	2	3	0	0	0	2.2
27	2	3	0	4.6	4.4	5.6
28	2	3	0	0	0	2.4
29	2	3	0	0	0	2.6
30	2	3	0	0	0	1.8
31	2	3	1	0	0	1.4
32	2	3	1	0	0	1.6
17	2	4	0	4.4	3	17.8
18	2	4	0	0	0	1.6
20	2	4	0	0	0	1.6
21	2	4	0	5.8	4.4	8.8
22	2	4	0	9.4	8.8	12.8
23	2	4	0	1.6	0	6.4
24	2	4	1	6.2	5.2	8.6
25	2	4	1	4.6	4.2	7.4
26	2	4	1	0	0	2.2
27	2	4	1	0	0	1
28	2	4	1	0	0	1.8
29	2	4	0	1.4	0	4.8
30	2	4	1	0	0	2.6
31	2	4	1	0	0	1.6
32	2	4	1	3.4	0	5
17	2	5	1	0.4	0	2.6
18	2	5	1	0	0	2.4
20	2	5	1	0	0	2.2
21	2	5	0	0.4	0	1.8
22	2	5	1	9.8	9	13.4
23	2	5	1	0	0	1.6
24	2	5	1	2.8	2	11.4
25	2	5	1	2.8	2.2	6.2
26	2	5	1	1.4	0	7.4
27	2	5	0	0	0	1.6
28	2	5	1	0	0	2.4
29	2	5	1	4	1.8	9
30	2	5	1	0	0	3
31	2	5	1	0	0	1.4
32	2	5	0	0	0	2
33	3	1	0	3	2.2	4.8
34	3	1	1	14	11.8	17.4
35	3	1	1	0	0	1.6
36	3	1	1	8.4	6.6	11.2
37	3	1	0	0	0	1.6
38	3	1	1	2.8	1.4	10.2
39	3	1	1	0	0	26
40	3	1	1	0	0	2.8
41	3	1	1	2.6	1.8	6.4
42	3	1	1	3	1.6	7.6
43	3	1	0	0	0	1.6
44	3	1	1	6.4	5.6	9.2
45	3	1	1	2.8	2.4	5
46	3	1	1
47	3	1	1	0.4	0	1.6
48	3	1	1	23.2	7.8	40.6
33	3	2	0	0	0	1.8
34	3	2	1	6.2	4.8	13.4
35	3	2	1	8.8	14.8	33.8
36	3	2	1	5	2.4	9.2
37	3	2	1	0	0	1.8
38	3	2	1	0	0	3.2
39	3	2	1	0	0	18.6
40	3	2	1	3	1.4	7
41	3	2	1	2.2	0.8	5.6
42	3	2	1	2.6	1.2	6.8
43	3	2	0	0	0	1.8
44	3	2	1	2	1.6	4.4
45	3	2	1	0.8	0	3
46	3	2	1
47	3	2	1	0	0	1.4
48	3	2	1	4.2	4.2	7.8
33	3	3	1	0	0	2
34	3	3	1	9.6	0	13.6
35	3	3	1	0	0	1.8
36	3	3	0	10.2	8.8	12.6
37	3	3	0	2.2	1	3.8
38	3	3	1	3	1.6	7.2
39	3	3	1	0	0	15.8
40	3	3	0	3.4	3.4	6
41	3	3	1	0.6	0	2.4
42	3	3	1	8.2	7.2	11.8
43	3	3	0	5.4	5	9.4
44	3	3	1	0	0	1.6
45	3	3	0	0.6	0	2.4
46	3	3	1
47	3	3	1	0	0	1.6
48	3	3	1	12.2	10.6	14
33	3	4	1	0.8	0	4.6
34	3	4	1	0	0	2.8
35	3	4	1	2.4	1.2	4.8
36	3	4	0	4.4	3.2	7.4
37	3	4	0	0.8	0	1.8
38	3	4	1	0	0	6.8
39	3	4	1	0	0	2.4
40	3	4	0	0	0	2.2
41	3	4	1	2.8	1.4	5.6
42	3	4	0	10.8	9.8	13.4
43	3	4	1	11.2	10.2	15.4
44	3	4	1	0	0	1.6
45	3	4	0	0.8	0	3.2
46	3	4	1
47	3	4	0	0	0	1.8
48	3	4	1	8.8	7.2	10.2
33	3	5	0	0	0	1.8
34	3	5	0	0	0	2.4
35	3	5	1	0.8	0	3.6
36	3	5	1	8.6	5.6	10.8
37	3	5	1	1	0	3.8
38	3	5	0	0	0	3.2
39	3	5	1	0	0	3
40	3	5	0	1.4	0.6	3.2
41	3	5	1	3	2.8	5.4
42	3	5	1	12.4	11.6	14.6
43	3	5	0	0	0	2
44	3	5	0	0	0	2
45	3	5	0	1	0	2.8
46	3	5	0
47	3	5	1	0.6	0	2
48	3	5	0	7.2	6.6	9

## Sheet: binom_test
Human_trial1	Human_trial2	Human_trial3	Human_trial4	Human_trial5	SocialUMO_trial1	SocialUMO_trial2	SocialUMO_trial3	SocialUMO_trial4	SocialUMO_trial5	NonsocialUMO_trial1	NonsocialUMO_trial2	NonsocialUMO_trial3	NonsocialUMO_trial4	NonsocialUMO_trial5
1	1	0	0	1	1	1	0	0	1	0	0	1	1	0
1	1	1	0	1	1	1	1	0	1	1	1	1	1	0
1	1	0	1	1	1	1	1	0	1	1	1	1	1	1
1	1	0	0	1	1	1	0	0	1	1	1	0	0	1
1	1	0	0	1	1	1	0	0	0	0	1	0	0	1
1	1	1	1	0	1	1	1	0	1	1	1	1	1	0
1	1	0	1	1	1	1	0	0	1	1	1	1	1	1
1	1	0	1	1	1	0	1	1	1	1	1	0	0	0
1	1	0	1	1	1	1	0	1	1	1	1	1	1	1
1	1	0	0	1	1	1	0	1	1	1	1	1	0	1
1	1	1	1	1	1	0	0	1	0	0	0	0	1	0
1	1	0	0	1	0	1	0	1	1	1	1	1	1	0
1	1	0	0	1	1	1	0	0	1	1	1	0	0	0
1	1	0	1	1	1	1	0	1	1	1	1	1	1	0
1	1	0	1	1	1	1	1	1	1	1	1	1	0	1
1	1	0	0	1	1	1	1	1	0	1	1	1	1	0
